# Supplementary material for: Orthogonal Procrustes Analysis for Dictionary Learning in Sparse Linear Representation
Source: PLoS One. 2017 Jan 19;12(1):e0169663. doi: 10.1371/journal.pone.0169663 (PMC5245881; doi:10.1371/journal.pone.0169663)
Supplement: S1 File — (ZIP) [file pone.0169663.s001.zip]

Archive with 3 entries (3 files):
- s20011-4E6.mat
- s20021-4E6.mat
- s20031-4E6.mat
