# Supplementary material for: Orthogonal Procrustes Analysis for Dictionary Learning in Sparse Linear Representation
Source: PLoS One. 2017 Jan 19;12(1):e0169663. doi: 10.1371/journal.pone.0169663 (PMC5245881; doi:10.1371/journal.pone.0169663)
Supplement: S4 File — (ZIP) [file pone.0169663.s004.zip]

Archive with 2 entries (2 files):
- BagOfPatches_16x16.mat
- BagOfPatches_9x9.mat
